# Supplementary material for: Inhibition of Connexin 43 reverses ox-LDL-mediated inhibition of autophagy in VSMC by inhibiting the PI3K/Akt/mTOR signaling pathway
Source: PeerJ. 2022 Mar 16;10:e12969. doi: 10.7717/peerj.12969 (PMC8934045; doi:10.7717/peerj.12969)
Supplement: Supplemental Information 3 [file peerj-10-12969-s003.zip]

Archive with 37 entries (30 files):
- Initial  data/
- Initial  data/FIG 1/
- Initial  data/FIG 1/Dose Beclin 1.tif
- Initial  data/FIG 1/Dose GAPDH.tif
- Initial  data/FIG 1/Dose LC3B.tif
- Initial  data/FIG 1/Dose p62.tif
- Initial  data/FIG 1/Time Beclin 1.tif
- Initial  data/FIG 1/Time GAPDH.tif
- Initial  data/FIG 1/Time LC3B.tif
- Initial  data/FIG 1/Time p62.tif
- Initial  data/FIG 2/
- Initial  data/FIG 2/Cx43.tif
- Initial  data/FIG 2/GAPDH.tif
- Initial  data/FIG 3/
- Initial  data/FIG 3/Beclin 1.tif
- Initial  data/FIG 3/GAPDH.tif
- Initial  data/FIG 3/LC3B.tif
- Initial  data/FIG 3/p62.tif
- Initial  data/FIG 4/
- Initial  data/FIG 4/Beclin 1.tif
- Initial  data/FIG 4/Cx43-GAPDH.tif
- Initial  data/FIG 4/Cx43.tif
- Initial  data/FIG 4/GAPDH.tif
- Initial  data/FIG 4/LC3.tif
- Initial  data/FIG 4/PI3K AKT mTOR/
- Initial  data/FIG 4/PI3K AKT mTOR/AKT.tif
- Initial  data/FIG 4/PI3K AKT mTOR/PI3K.tif
- Initial  data/FIG 4/PI3K AKT mTOR/Tublin.tif
- Initial  data/FIG 4/PI3K AKT mTOR/mTOR.tif
- Initial  data/FIG 4/PI3K AKT mTOR/p-AKT.tif
- Initial  data/FIG 4/PI3K AKT mTOR/p-PI3K.tif
- Initial  data/FIG 4/PI3K AKT mTOR/p-mTOR.tif
- Initial  data/FIG 4/p62.tif
- Initial  data/Supplementary FIG 1/
- Initial  data/Supplementary FIG 1/Desmin.tif
- Initial  data/Supplementary FIG 1/GAPDH.tif
- Initial  data/Supplementary FIG 1/a┴-SMA.tif
