# Supplementary material for: Inhibition of Connexin 43 reverses ox-LDL-mediated inhibition of autophagy in VSMC by inhibiting the PI3K/Akt/mTOR signaling pathway
Source: PeerJ. 2022 Mar 16;10:e12969. doi: 10.7717/peerj.12969 (PMC8934045; doi:10.7717/peerj.12969)
Supplement: Supplemental Information 4 [file peerj-10-12969-s004.xlsx]

## Sheet: Fig1
Time
LC3	0	3	6	12	24	48
	0.402377	0.356293	0.317521	0.305557	0.258834	0.132586
	0.318641	0.381978	0.28096	0.285744	0.264842	0.161261
	0.348461	0.275278	0.272947	0.224697	0.164701	0.0820608
Beclin 1	0	3	6	12	24	48
	1.07214	1.05021	0.885333	0.668303	0.585644	0.551473
	1.00043	0.917608	0.700714	0.607702	0.562285	0.313252
	1.18733	0.975916	0.710651	0.501987	0.437211	0.318628
p62	0	3	6	12	24	48
	0.152412	0.198158	0.22092	0.275663	0.3529	0.305985
	0.231119	0.268888	0.332091	0.36338	0.379334	0.331744
	0.210547	0.239674	0.24756	0.259206	0.301423	0.295726
Dose
LC3	0	20	40	80	160
	0.623775	0.505683	0.413922	0.407699	0.378355
	0.745305	0.584377	0.448857	0.335059	0.299255
	0.751344	0.613298	0.481075	0.385777	0.367835
Beclin 1	0	20	40	80	160
	1.85937	1.52058	1.16707	0.841567	0.795809
	1.80553	1.67525	1.32878	0.724569	0.564328
	2.00429	1.66356	1.23385	0.775997	0.398352
p62	0	20	40	80	160
	0.142954	0.201773	0.294069	0.314102	0.37914
	0.268405	0.325023	0.405635	0.446314	0.45077
	0.212198	0.2656	0.30861	0.389199	0.488786

## Sheet: Fig2
Cx43	Control	ox-LDL
	0.431668	0.605218
	0.401963	0.768643
	0.486259	0.639489

## Sheet: Fig3
LC3	Control	ox-LDL	ox-LDL+Gap26	Gap26
	0.250616	0.18182	0.224359	0.245038
	0.267506	0.133733	0.210944	0.256742
	0.256202	0.177357	0.246631	0.236812
Beclin 1	Control	ox-LDL	ox-LDL+Gap26	Gap26
	1.43103	0.635871	1.24114	1.38585
	1.41834	0.76096	1.11753	1.10199
	1.08935	0.776081	0.936488	1.12922
p62	Control	ox-LDL	ox-LDL+Gap26	Gap26
	0.950333	1.54586	0.851509	0.970624
	0.683114	1.23978	0.943269	0.793035
	0.862447	1.35577	1.01257	0.808392

## Sheet: Fig4
LC3	Control	ox-LDL	ox-LDL+LY294002
	0.91195	0.744747	0.903568
	1.08127	0.690343	0.983688
	0.918628	0.574869	0.845941
Beclin 1	Control	ox-LDL	ox-LDL+LY294002
	1.0292	0.869065	1.03286
	1.09069	0.755521	0.974317
	1.00285	0.714338	0.930313
p62	Control	ox-LDL	ox-LDL+LY294002
	0.375402	0.51206	0.390569
	0.343894	0.607978	0.339036
	0.392913	0.668622	0.439734
p-PI3K/PI3K	Control	ox-LDL	ox-LDL+Gap26	Gap26
	0.448123	0.674654	0.465069	0.415204
	0.426204	0.702374	0.510757	0.427783
	0.554573	0.77331	0.522944	0.551185
	0.516026	0.675211	0.437558	0.499308
	0.479059	0.700289	0.540998	0.447583
p-AKT/AKT	Control	ox-LDL	ox-LDL+Gap26	Gap26
	0.700283	1.26642	0.787734	0.874008
	0.575903	1.12251	0.669379	0.726409
	0.887349	1.47292	0.714891	0.766146
p-mTOR/mTOR	Control	ox-LDL	ox-LDL+Gap26	Gap26
	0.644602	1.28279	0.729291	0.520569
	0.917052	1.62487	0.908422	0.636908
	0.711551	1.36149	0.70776	0.639146
Cx43	control	ox-LDL	ox-LDL+LY294002
	0.77655	0.959135	0.787641
	0.661719	1.20342	0.826122
	0.838528	1.11954	0.847645

## Sheet: Supplementary Fig1
α-SMA	P3	P6
	1.12939	0.957241
	0.97871	0.940573
	1.01536	1.0266
Desmin	P3	P6
	0.265298	0.281551
	0.316318	0.274561
	0.308059	0.311361
